# Supplementary material for: Effects of Bacillus amyloliquefaciens LFB112 on Growth Performance, Carcass Traits, Immune, and Serum Biochemical Response in Broiler Chickens
Source: Antibiotics (Basel). 2021 Nov 22;10(11):1427. doi: 10.3390/antibiotics10111427 (PMC8614806; doi:10.3390/antibiotics10111427)
Supplement: Supplementary file 1 [file antibiotics-10-01427-s001.zip]

Archive with 1 entries (1 files):
- antibiotics-1451939-supplementary.pdf
